# Supplementary material for: A Nonlinear Fitting Method Provides Strong Support for Geometric Series of Stomatal Area in 12 Magnoliaceae Species
Source: Plants (Basel). 2025 Mar 12;14(6):893. doi: 10.3390/plants14060893 (PMC11945771; doi:10.3390/plants14060893)
Supplement: Supplementary file 1 [file plants-14-00893-s001.zip › Table S1.xlsx]

## Sheet: Table S1
Table S1. Results of fitting the geometric series of stomatal area using the two methods
Species	Leaf	Pos	n	Method-1			Method-2			TSA.obs	TSA.pred1	TSA.pred2
	Leaf	Pos	n	q1	A11	MAPE1	q2	A21	MAPE2	TSA.obs	TSA.pred1	TSA.pred2
1	1	1	163	1.00519	181.978	8.06158	1.00273	220.381	1.1479	0.0451526	0.046443	0.0451501
1	1	2	137	1.01268	108.556	17.953	1.00554	167.751	2.71193	0.0342988	0.0395502	0.0342682
1	2	1	199	1.00471	168.846	8.73353	1.00242	209.766	1.97595	0.0535443	0.0554798	0.05354
1	2	2	185	1.00361	190.928	5.56048	1.00212	218.317	0.961585	0.049377	0.050138	0.0493763
1	3	1	225	1.00387	169.705	7.31468	1.00195	208.777	2.8321	0.0588998	0.0606878	0.058906
1	3	2	198	1.004	183.78	7.03911	1.00211	220.042	1.49542	0.0539876	0.0553033	0.0539892
1	4	1	110	1.00551	210.805	5.38162	1.00292	241.888	1.31303	0.0313195	0.0317617	0.0313205
1	4	2	128	1.00475	210.606	4.93324	1.00248	242.399	2.68043	0.0364703	0.0369841	0.0364727
1	5	1	118	1.00825	172.13	9.24799	1.00388	219.651	2.39371	0.0327824	0.0341459	0.0327829
1	5	2	131	1.0043	206.693	3.16604	1.00309	223.311	0.728395	0.0359884	0.0362545	0.0359882
1	6	1	149	1.00714	160.61	10.7233	1.00273	218.746	3.70998	0.0401622	0.0424449	0.0401674
1	6	2	142	1.00632	176.767	8.77238	1.00296	221.841	1.91599	0.0390719	0.0404647	0.0390722
1	7	1	215	1.00317	177.322	4.13607	1.00204	199.841	1.92683	0.0538348	0.0545464	0.0538402
1	7	2	197	1.00425	162.323	6.16605	1.00239	193.785	3.00528	0.0486686	0.0498557	0.0486752
1	8	1	172	1.00377	188.821	5.0664	1.00212	216.616	1.73935	0.0449107	0.0455837	0.0449125
1	8	2	181	1.00398	166.309	6.62046	1.00216	194.841	1.27668	0.0430936	0.0439527	0.0430921
1	10	1	128	1.0077	165.345	9.26648	1.00347	213.702	2.94833	0.034352	0.0358384	0.0343561
1	10	2	143	1.00561	176.25	7.14423	1.00303	210.291	1.45674	0.0375679	0.0384942	0.0375671
1	11	1	172	1.00689	125.622	12.1897	1.00288	173.277	2.748	0.0385103	0.0411698	0.0385094
1	11	2	188	1.00421	152.469	6.38388	1.00241	179.469	1.35092	0.0426107	0.0435501	0.0426119
1	12	1	147	1.00577	187.557	8.6651	1.00256	234.839	1.96562	0.0418371	0.0432296	0.0418373
1	12	2	143	1.00454	197.19	5.68281	1.00249	227.224	1.28496	0.0389774	0.0395931	0.0389778
1	13	1	180	1.0045	170.103	6.95763	1.00241	203.806	1.83902	0.0458718	0.0470267	0.0458724
1	13	2	183	1.00415	171.617	5.75153	1.00252	198.166	1.38339	0.0460167	0.0468748	0.0460172
1	14	1	213	1.0035	144.816	5.88909	1.00234	163.159	1.17503	0.0449932	0.0457314	0.0449841
1	14	2	233	1.00393	135.451	8.83913	1.00209	166.039	1.54753	0.0498136	0.0515023	0.0498045
1	15	1	189	1.00417	160.658	6.14526	1.00238	189.274	2.06208	0.0450831	0.0460666	0.0450852
1	15	2	196	1.00394	161.038	6.00708	1.00239	186.493	1.26104	0.0465741	0.0474898	0.0465729
1	16	1	150	1.00812	149.313	12.3764	1.00312	211.628	3.2494	0.0403971	0.0434505	0.0404017
1	16	2	185	1.0054	169.46	10.3894	1.00224	223.465	2.29171	0.0511324	0.0536109	0.0511345
1	17	1	156	1.00383	175.598	5.04998	1.00222	198.231	1.0839	0.0369119	0.0373727	0.0369112
1	17	2	182	1.00336	169.234	5.04251	1.00193	191.916	1.34817	0.0418175	0.0423668	0.0418172
1	18	1	154	1.00738	153.01	10.8438	1.00325	206.234	3.09292	0.0411331	0.0436068	0.0411335
1	18	2	165	1.00608	159.833	9.48091	1.00282	206.381	2.58293	0.0432743	0.0451927	0.0432777
1	19	1	139	1.00539	204.042	7.0438	1.0027	244.077	1.67343	0.0410945	0.042046	0.0410951
1	19	2	162	1.00602	173.536	9.84218	1.00254	226.654	2.75352	0.0453477	0.04741	0.045351
1	20	1	175	1.00499	167.449	6.92647	1.00276	201.983	2.21025	0.0453607	0.0466267	0.0453626
1	20	2	204	1.00529	141.564	10.2476	1.00242	186.617	2.72078	0.0491635	0.0517456	0.0491653
1	21	1	173	1.00557	143.423	9.98353	1.00243	185.432	1.92732	0.0398271	0.0415708	0.0398269
1	21	2	139	1.00434	179.593	4.78484	1.00258	202.084	1.3171	0.0337464	0.0341586	0.033746
1	22	1	181	1.00515	151.771	8.86566	1.00241	192.157	2.0274	0.0435535	0.0452086	0.0435558
1	22	2	154	1.0065	161.253	9.45932	1.003	208.191	2.57779	0.0406681	0.0424633	0.0406714
1	23	1	142	1.0044	180.677	3.90768	1.00293	199.988	1.14128	0.0351613	0.0355338	0.0351623
1	23	2	158	1.00508	158.748	8.22897	1.00241	194.143	1.38699	0.0372751	0.0383315	0.037274
1	24	1	146	1.00449	200.313	5.57432	1.00266	227.846	0.914513	0.0405876	0.0411855	0.040586
1	24	2	137	1.00481	197.638	5.11223	1.00294	223.808	1.02402	0.03768	0.0382104	0.0376795
1	25	1	208	1.00432	137.067	10.3669	1.00184	174.93	1.28649	0.0442945	0.0460529	0.0442909
1	25	2	175	1.00434	158.984	7.36152	1.00223	189.764	1.24406	0.0405828	0.041542	0.0405815
1	27	1	152	1.00432	162.246	6.08712	1.00232	187.905	1.35667	0.0341867	0.0347625	0.0341857
1	27	2	147	1.00583	149.607	8.98852	1.00249	189.008	1.96733	0.0334908	0.0346632	0.0334915
1	28	1	145	1.00497	164.416	6.7317	1.00274	191.922	1.30602	0.0341188	0.0347922	0.0341161
1	28	2	180	1.00563	136.982	10.6678	1.00242	179.771	2.04463	0.0404997	0.0425023	0.0404981
1	29	1	157	1.0047	175.265	4.59461	1.00299	199.814	2.12994	0.0399474	0.0405816	0.0399516
1	29	2	197	1.00498	140.621	7.62106	1.00276	173.529	2.33147	0.0453236	0.0468982	0.0453294
1	30	1	132	1.00535	196.192	6.57927	1.00266	232.746	1.92527	0.0367396	0.0375016	0.03674
1	30	2	121	1.00498	210.152	5.0947	1.00275	239.422	1.3416	0.0343083	0.0347652	0.0343086
1	31	1	151	1.00567	180.288	8.66409	1.00249	226.452	1.98229	0.0414557	0.0428613	0.0414564
1	31	2	161	1.00458	180.811	5.78229	1.00274	208.475	1.16606	0.0421305	0.0428916	0.0421303
1	32	1	107	1.00646	201.287	5.11647	1.00394	229.24	1.54107	0.030433	0.0309046	0.0304326
1	32	2	145	1.00645	165.404	8.87595	1.00295	210.34	2.68368	0.0379914	0.0394866	0.0379917
2	1	1	77	1.00608	381.779	3.60937	1.0039	413.958	0.700039	0.0370965	0.037341	0.0370957
2	1	2	78	1.00581	378.441	2.7886	1.00389	407.041	1.26754	0.0370043	0.037209	0.0370048
2	2	1	69	1.00938	361.951	4.9941	1.00628	400.757	1.36496	0.0344804	0.0349012	0.0344748
2	2	2	81	1.00783	358.115	7.41714	1.00361	421.431	0.62834	0.0395667	0.0402926	0.0395652
2	3	1	82	1.00629	358.667	4.9665	1.00307	407.269	1.47661	0.0379137	0.0383368	0.0379142
2	3	2	71	1.00752	359.846	5.14891	1.00421	402.762	0.758895	0.0332545	0.0336073	0.0332533
2	4	1	75	1.00789	383.94	4.98474	1.00463	431.72	0.803843	0.0386119	0.0390763	0.0386113
2	4	2	69	1.01001	361.098	6.39304	1.00561	417.074	1.29309	0.0350309	0.0356563	0.0350277
2	5	1	73	1.00678	374.722	2.99004	1.00475	402.64	0.596346	0.0350325	0.0352441	0.0350322
2	5	2	71	1.00894	367.539	6.01603	1.00521	417.022	1.02357	0.0357159	0.0362338	0.0357127
2	6	1	89	1.00861	327.506	7.84222	1.00397	398.309	1.54932	0.0424236	0.0435374	0.0424232
2	6	2	80	1.00606	366.162	3.62837	1.0038	399.749	1.00963	0.0372851	0.0375578	0.0372849
2	7	1	55	1.01998	306.584	12.0406	1.01122	380.807	3.45356	0.0287821	0.0302044	0.028756
2	7	2	52	1.00929	406.567	3.39364	1.00647	436.221	0.571151	0.0268624	0.0270242	0.0268613
2	8	1	81	1.0076	324.867	5.8601	1.00425	369.914	0.770615	0.0356802	0.0361822	0.0356788
2	8	2	53	1.01216	362.025	6.51078	1.00669	415.049	0.973551	0.0263016	0.0267219	0.0262991
2	9	1	69	1.00909	353.578	6.02111	1.00524	401.294	0.649987	0.0332551	0.0337272	0.033253
2	9	2	72	1.00749	392.555	4.6034	1.00488	429.569	0.895255	0.0369567	0.0372835	0.0369533
2	11	1	58	1.0176	336.561	11.6644	1.00874	425.407	2.35781	0.0319729	0.0334765	0.031957
2	11	2	64	1.01098	371.23	6.99586	1.00584	433.636	1.1045	0.0335392	0.034197	0.0335366
2	12	1	64	1.00857	416.872	2.77883	1.00691	438.63	0.96936	0.0351573	0.0353442	0.0351525
2	12	2	70	1.01063	389.809	7.11492	1.00572	458.609	1.13894	0.0393531	0.0402041	0.0393499
2	13	1	72	1.00929	395.421	5.13602	1.00549	450.84	1.81065	0.0396764	0.0402743	0.0396764
2	13	2	67	1.00776	429.084	4.04544	1.0052	465.964	0.677444	0.0372331	0.0375188	0.0372308
2	14	1	58	1.01157	355.769	7.45533	1.00582	416.337	0.980655	0.0286268	0.0291761	0.0286242
2	14	2	63	1.00689	399.392	2.85931	1.00483	425.122	0.57544	0.0312218	0.0313695	0.0312212
2	15	1	66	1.00809	421.175	2.4859	1.00628	446.181	0.651342	0.0363544	0.0365471	0.0363536
2	15	2	66	1.00746	428.954	4.0389	1.00458	470.039	0.833003	0.0361246	0.0364083	0.0361238
2	17	1	66	1.00686	426.149	3.05688	1.00485	454.357	0.481125	0.035244	0.0354238	0.0352428
2	17	2	65	1.00931	370.125	5.30315	1.00552	416.274	1.05091	0.0324406	0.0328516	0.0324385
2	20	1	72	1.0083	429.38	4.93174	1.00503	480.583	0.951686	0.0415792	0.0420707	0.0415778
2	20	2	67	1.01054	392.38	7.54841	1.00478	470.909	1.0562	0.0370828	0.0379202	0.0370823
2	21	1	57	1.01242	361.559	6.13756	1.00657	423.348	1.87079	0.029152	0.0297179	0.0291519
2	21	2	72	1.00619	391.57	2.59554	1.00465	413.216	0.846328	0.0352411	0.0353931	0.0352394
2	22	1	73	1.00847	411.614	5.35472	1.00537	458.702	0.731332	0.0408609	0.0413553	0.040857
2	22	2	58	1.01206	377.399	5.71795	1.00726	430.72	0.972417	0.0309278	0.0314323	0.0309258
2	23	1	50	1.00933	463.22	2.23715	1.00755	483.344	0.737417	0.0292302	0.0293372	0.0292283
2	23	2	49	1.01018	454.474	2.94491	1.00813	476.736	1.00749	0.0285586	0.0286921	0.0285545
2	24	1	49	1.00999	389.473	2.48352	1.00732	414.765	0.801075	0.0243388	0.0244657	0.0243389
2	24	2	49	1.01001	391.287	2.88052	1.00705	419.428	0.878902	0.0244472	0.0245902	0.0244471
2	25	1	49	1.01135	416.802	3.91271	1.00774	453.46	1.17649	0.0268951	0.027122	0.0268933
2	25	2	43	1.01113	447.896	2.09547	1.0086	471.927	0.800897	0.024426	0.024528	0.0244265
2	26	1	68	1.00636	389.236	2.519	1.00468	411.416	0.557377	0.0328536	0.0329904	0.0328529
2	26	2	59	1.00685	404.783	1.9777	1.00508	425.813	0.73084	0.0292063	0.0293064	0.0292066
2	27	1	67	1.00608	406.361	3.56147	1.00383	437.038	0.631972	0.0333117	0.0334864	0.0333107
2	27	2	54	1.00782	414.944	2.45723	1.00603	434.734	0.386218	0.0276521	0.0277497	0.027651
2	41	1	58	1.00775	388.069	2.626	1.00545	413.819	0.929243	0.0281428	0.0282821	0.0281426
2	41	2	62	1.01029	370.112	7.03608	1.00438	440.214	1.71097	0.0312784	0.031882	0.0312783
2	42	1	75	1.01037	333.053	8.55799	1.00425	413.545	1.66428	0.0364377	0.0375071	0.036439
2	42	2	45	1.01846	344.479	7.55029	1.01076	404.57	1.40792	0.023266	0.0238426	0.0232611
2	43	1	64	1.01153	406.254	6.71604	1.00666	470.704	0.957841	0.0374176	0.038149	0.0374137
2	43	2	55	1.00846	463.294	2.70516	1.00589	495.967	0.935256	0.0321068	0.0322775	0.0321074
2	44	1	72	1.00835	399.164	4.78082	1.0054	441.889	0.535403	0.0387637	0.0391816	0.0387619
2	44	2	53	1.00788	449.011	1.86337	1.00611	469.892	0.687741	0.0293046	0.0293998	0.0293045
2	45	1	70	1.00802	396.093	5.36425	1.00417	450.571	1.21444	0.0365436	0.0370046	0.0365432
2	45	2	65	1.00817	414.947	3.662	1.00546	451.53	0.905472	0.0351226	0.0353979	0.0351216
2	46	1	53	1.00707	392.143	2.953	1.00428	421.103	0.752967	0.0249933	0.025107	0.0249934
2	46	2	43	1.00807	402.47	1.82016	1.00584	421.502	0.907004	0.0205356	0.0205915	0.0205356
2	47	1	55	1.01086	411.077	4.63582	1.00662	459.308	1.4373	0.0303543	0.0307077	0.030353
2	47	2	41	1.01163	463.743	4.1269	1.00756	501.998	0.632165	0.0240226	0.0241871	0.0240212
3	1	1	57	1.01352	475.865	8.39012	1.00561	587.88	1.89652	0.0393562	0.0404792	0.0393565
3	1	2	55	1.00804	447.127	4.10738	1.00439	492.254	0.857011	0.0305475	0.0307707	0.0305475
3	2	1	62	1.00659	442.198	2.28509	1.00465	468.848	1.00222	0.0335972	0.0337316	0.0335976
3	2	2	51	1.01088	412.987	5.84393	1.00482	478.186	1.64401	0.0275697	0.0279562	0.0275701
3	3	1	58	1.00542	478.39	1.61981	1.00418	495.253	0.363466	0.0324349	0.0324962	0.0324345
3	3	2	54	1.00625	491.218	2.61906	1.0039	522.287	0.493318	0.0313271	0.0314376	0.0313273
3	4	1	63	1.00715	459.435	4.76039	1.00325	516.855	1.1676	0.0360734	0.0364016	0.0360734
3	4	2	51	1.01184	415.647	5.97364	1.0055	484.441	1.76689	0.0284315	0.028879	0.0284325
3	5	1	62	1.00553	514.337	2.3867	1.00339	548.432	1.13004	0.0377743	0.037913	0.0377747
3	5	2	62	1.00865	447.391	4.32813	1.00471	503.149	2.16324	0.0361232	0.0365007	0.0361248
3	6	1	54	1.00627	552.607	3.27996	1.00311	600.029	1.05232	0.0352194	0.0353859	0.0352195
3	6	2	49	1.01104	463.679	4.7068	1.00579	524.138	1.91757	0.0295966	0.0299295	0.0295973
3	7	1	54	1.00387	543.669	0.264157	1.00355	548.252	0.34086	0.0325697	0.0325787	0.0325699
3	7	2	51	1.0053	512.173	1.45275	1.00386	530.763	0.765489	0.0298553	0.0299029	0.0298556
3	8	1	59	1.00505	515.61	1.605	1.00371	535.844	0.476152	0.0352722	0.0353407	0.0352723
3	8	2	57	1.00461	531.705	1.1847	1.0037	545.299	0.239925	0.0345285	0.034568	0.0345284
3	9	1	51	1.00598	527.125	2.00654	1.00397	553.97	0.613542	0.0312468	0.0313267	0.0312469
3	9	2	50	1.00604	513.969	2.54608	1.00391	541.019	0.320348	0.0298128	0.0298934	0.0298124
3	10	1	73	1.00387	507.203	1.33329	1.00294	524.36	0.597749	0.0426223	0.0426899	0.0426223
3	10	2	58	1.00464	502.869	1.40038	1.00363	517.345	0.316923	0.0333349	0.0333794	0.0333347
3	12	1	61	1.00664	447.157	4.01553	1.00356	489.557	0.616224	0.0332849	0.0334965	0.0332845
3	12	2	53	1.00482	503.336	1.57235	1.00342	521.775	0.50697	0.0302648	0.0303129	0.0302647
3	13	1	58	1.00566	467.574	0.726621	1.00509	475.101	0.583809	0.0319651	0.0319921	0.0319654
3	13	2	64	1.00651	443.98	4.07268	1.00334	489.544	0.932254	0.0348646	0.0351072	0.0348648
3	14	1	70	1.00505	465.14	2.92916	1.00312	496.669	0.493184	0.0387869	0.0389418	0.0387867
3	14	2	57	1.00761	446.085	3.68872	1.00434	487.959	0.931147	0.0314765	0.0316858	0.0314765
3	15	1	43	1.00325	691.777	1.14606	1.00195	710.719	0.724356	0.0318487	0.0318688	0.0318487
3	15	2	50	1.00217	699.513	0.392364	1.00174	706.947	0.29343	0.0368952	0.0369022	0.0368952
3	16	1	49	1.00372	673.073	1.37223	1.0022	697.861	0.908523	0.0360606	0.0361001	0.0360607
3	16	2	48	1.0048	653.483	2.15994	1.0025	689.299	0.718697	0.0351041	0.0351771	0.0351043
3	17	1	51	1.00509	616.94	1.5729	1.00343	642.681	0.761413	0.0357554	0.0358183	0.0357557
3	17	2	49	1.00663	604.779	3.1267	1.00328	654.448	1.14724	0.0347253	0.0348755	0.0347257
3	18	1	42	1.00723	619.533	2.88758	1.00366	665.781	1.16655	0.0301673	0.0302786	0.0301675
3	18	2	49	1.00536	604.631	1.27167	1.00395	625.295	0.539934	0.0337287	0.033778	0.0337289
3	23	1	44	1.00402	650.607	0.945938	1.00326	661.326	1.07454	0.0312331	0.031247	0.0312334
3	23	2	48	1.00588	603.014	1.67574	1.00409	628.572	0.52058	0.0332653	0.0333307	0.0332655
3	26	1	49	1.00612	625.482	3.40263	1.00262	679.318	1.07569	0.0354665	0.0356159	0.0354668
3	26	2	43	1.0046	660.725	1.15273	1.00318	680.534	1.16552	0.031305	0.0313346	0.0313054
3	27	1	53	1.00316	649.723	0.486184	1.00295	653.228	0.568041	0.0374134	0.0374181	0.0374136
3	27	2	48	1.00622	566.151	2.26756	1.00369	600.259	1.13644	0.0314605	0.0315516	0.0314609
3	28	1	45	1.00743	574.912	3.33496	1.00355	625.075	1.11493	0.0304442	0.0305892	0.0304445
3	28	2	48	1.00337	628.627	0.950791	1.00236	643.679	0.647728	0.0326747	0.0326954	0.0326748
3	30	1	51	1.00453	589.474	0.947374	1.0035	604.704	0.921266	0.0336999	0.0337314	0.0337004
3	30	2	51	1.00459	595.864	1.46222	1.00303	619.287	0.922785	0.0340988	0.0341498	0.0340991
3	31	1	48	1.00679	536.391	2.55142	1.00383	574.403	1.47339	0.0302061	0.0303181	0.0302065
3	31	2	44	1.00624	545.423	1.55256	1.0043	568.34	0.662179	0.0274669	0.0275189	0.0274672
3	32	1	51	1.00437	583.233	1.6733	1.0027	607.865	0.501249	0.0331876	0.0332393	0.0331877
3	32	2	45	1.00621	567.15	1.98334	1.00395	595.697	0.552817	0.0292734	0.0293409	0.0292736
3	33	1	57	1.00512	526.402	1.49735	1.0039	544.43	0.33303	0.0346785	0.0347368	0.0346784
3	33	2	49	1.00784	474.622	2.36997	1.00517	505.548	1.2003	0.0281116	0.0282243	0.0281122
3	34	1	49	1.00381	573.66	0.544551	1.00336	579.805	0.3051	0.0308258	0.0308367	0.0308256
3	34	2	37	1.00568	558.515	0.743303	1.00477	567.6	0.173307	0.0229106	0.022924	0.0229106
3	35	1	54	1.00395	555.631	1.07437	1.00309	568.394	0.220045	0.0333453	0.0333732	0.0333453
3	35	2	46	1.00542	558.942	1.76155	1.00349	583.505	0.660319	0.0290616	0.0291145	0.0290616
3	36	1	48	1.00645	532.38	2.28954	1.00441	558.096	0.464604	0.0297659	0.0298422	0.0297655
3	36	2	42	1.00508	568.669	0.425592	1.00449	575.535	0.362086	0.0265347	0.0265461	0.0265347
3	38	1	56	1.00951	481.087	6.19455	1.00368	561.783	1.48446	0.034864	0.0353585	0.0348648
3	38	2	46	1.00595	540.227	1.36044	1.00448	558.208	0.550025	0.0284425	0.0284861	0.0284425
3	39	1	61	1.00426	550.543	1.44324	1.00324	567.411	0.279972	0.0382038	0.0382556	0.0382035
3	39	2	39	1.00737	556.51	1.29461	1.00562	575.181	0.763495	0.0249994	0.0250386	0.0249997
4	2	1	73	1.00843	386.124	3.9483	1.00584	422.905	0.570666	0.0383638	0.0387331	0.0383635
4	2	2	73	1.01497	317.077	10.7869	1.0061	428.247	3.48739	0.0392312	0.04148	0.0392361
4	3	1	57	1.01194	405.647	5.72474	1.00675	466.908	1.40674	0.0323224	0.0328536	0.0323228
4	3	2	53	1.0101	445.401	4.22021	1.0059	495.443	1.33415	0.0307194	0.0310165	0.0307199
4	4	1	64	1.00902	429.314	3.80103	1.00642	464.88	0.837628	0.0366578	0.0369608	0.0366548
4	4	2	57	1.00825	457.475	3.11578	1.00551	493.237	0.8419	0.032923	0.0331216	0.0329232
4	5	1	69	1.00806	413.396	4.07596	1.00471	462.004	1.66194	0.0375677	0.037954	0.0375693
4	5	2	54	1.01012	423.691	3.19155	1.00749	453.404	0.857636	0.0300447	0.0302441	0.0300426
4	6	1	55	1.017	362.118	8.96068	1.00857	448.888	2.33425	0.0313801	0.0325375	0.0313743
4	6	2	55	1.01035	454.062	5.20981	1.00651	501.98	1.45778	0.033072	0.0334236	0.0330677
4	7	1	55	1.01752	350.167	9.81389	1.00846	440.698	1.94157	0.0307085	0.0319636	0.0307035
4	7	2	53	1.01443	377.83	6.69284	1.00711	453.824	3.63641	0.0290814	0.0297667	0.0290843
4	8	1	67	1.00751	443.32	3.02859	1.00535	475.331	1.2281	0.0381868	0.0384206	0.0381857
4	8	2	54	1.00798	470.299	2.91582	1.00527	504.68	1.11125	0.0314319	0.0315958	0.0314317
4	9	1	69	1.00771	403.184	4.21302	1.00464	446.491	1.07881	0.0362095	0.0365474	0.0362095
4	9	2	66	1.01234	366.414	7.44637	1.006	446.57	2.35707	0.0360237	0.0370216	0.0360257
4	10	1	71	1.00728	401.642	2.68469	1.00546	427.483	0.760565	0.0369563	0.0371635	0.0369553
4	10	2	70	1.00932	413.889	4.80289	1.00551	470.365	2.03766	0.0400449	0.0406091	0.0400466
4	11	1	76	1.01051	342.143	8.06346	1.00507	415.866	1.48815	0.0384416	0.0395059	0.0384394
4	11	2	61	1.01057	390.338	6.24208	1.00599	445.696	0.822865	0.0327003	0.0332025	0.0326982
4	12	1	63	1.00644	448.46	2.77698	1.00428	478.939	0.690855	0.0345467	0.0347043	0.0345465
4	12	2	59	1.00776	470.572	1.55163	1.00633	490.223	1.06214	0.0349353	0.0350439	0.0349358
4	13	1	61	1.00641	443.048	1.96067	1.00473	465.71	0.841308	0.0328381	0.0329447	0.0328385
4	13	2	54	1.01293	398.075	5.46588	1.00876	442.547	1.0815	0.0303998	0.0308204	0.0303937
4	14	1	60	1.00936	363.971	5.45348	1.0051	411.197	0.896505	0.0287784	0.0291262	0.0287775
4	14	2	51	1.00726	426.191	1.16462	1.00613	438.282	0.529109	0.0261446	0.0261907	0.0261445
4	15	1	108	1.00716	248.93	5.83987	1.00425	289.403	1.75659	0.0395643	0.0403583	0.0395646
4	15	2	96	1.00516	320.837	3.40743	1.0035	346.644	0.872135	0.0394663	0.0397305	0.0394649
4	16	1	86	1.01311	279.056	12.7519	1.00478	387.94	2.382	0.0411453	0.0439558	0.041143
4	16	2	91	1.00721	368.254	5.10854	1.00442	416.212	0.961788	0.0464969	0.0471411	0.0464961
4	18	1	45	1.01482	423.66	5.85851	1.00864	482.875	0.993109	0.0264199	0.0268313	0.0264182
4	18	2	49	1.01622	380.083	7.71421	1.00719	467.526	3.00491	0.0273454	0.0281158	0.0273473
4	19	1	78	1.0236	217.896	21.4124	1.00575	397.58	4.02677	0.0389932	0.0477161	0.0389944
4	19	2	67	1.01283	328.307	7.00467	1.00737	390.151	2.0286	0.0336433	0.0345291	0.0336406
4	20	1	95	1.01091	292.072	11.2016	1.00508	377.987	1.30783	0.0460045	0.0482776	0.0459964
4	20	2	95	1.00732	316.976	7.27257	1.0037	373.43	1.09456	0.0424229	0.0432873	0.0424197
4	21	1	56	1.009	421.244	3.78387	1.00527	465.683	1.51354	0.0302427	0.0305002	0.0302433
4	21	2	48	1.0099	453.147	3.42997	1.00614	493.974	1.13316	0.027479	0.0276713	0.0274792
4	22	1	59	1.0084	408.978	4.09708	1.00574	440.901	0.909306	0.0308566	0.0310679	0.0308541
4	22	2	62	1.01097	370.132	4.96157	1.00667	420.377	1.50857	0.0321489	0.0326209	0.0321502
4	23	1	76	1.00622	364.186	3.90415	1.00376	398.659	0.810569	0.0349914	0.0352506	0.034991
4	23	2	63	1.00599	410.384	1.55547	1.0046	428.266	0.846049	0.0312105	0.0312939	0.0312108
4	24	1	65	1.00954	376.991	5.73583	1.00496	434.425	1.22277	0.0332278	0.0337305	0.0332283
4	24	2	61	1.00799	423.088	1.26277	1.00686	437.472	0.64904	0.033003	0.0330934	0.0330031
4	25	1	52	1.01948	356.245	10.3693	1.00835	465.153	2.75284	0.0301321	0.0315826	0.0301315
4	25	2	50	1.01476	394.507	5.17296	1.00866	456.094	2.69882	0.0283823	0.0288808	0.0283862
4	26	1	62	1.01896	293.806	12.2759	1.00698	412.774	3.76716	0.0318854	0.0341594	0.0318884
4	26	2	63	1.00801	408.196	2.66854	1.00593	434.752	0.682932	0.033095	0.0332756	0.0330946
4	27	1	59	1.00742	449.179	2.00064	1.00606	466.926	0.696997	0.0329956	0.0330981	0.0329937
4	27	2	51	1.01229	408.435	3.88503	1.00778	455.956	1.8757	0.0284076	0.028731	0.0284097
4	28	1	106	1.00519	283.692	3.00378	1.00377	305.251	0.834855	0.0396943	0.0399657	0.0396941
4	28	2	92	1.00738	283.598	5.04652	1.00462	320.358	1.2078	0.0366294	0.0371545	0.0366283
4	29	1	69	1.00665	424.646	2.95362	1.00468	453.494	0.70591	0.0368345	0.0370289	0.0368336
4	29	2	77	1.00987	345.915	7.32492	1.00462	419.153	2.12437	0.0386501	0.0396134	0.0386522
4	30	1	85	1.00598	390.721	3.92981	1.00355	431.673	1.10951	0.0427484	0.0431172	0.0427488
4	30	2	85	1.0056	415.26	4.26113	1.00345	453.583	0.600891	0.0447083	0.0450402	0.0447064
4	31	1	76	1.00807	375.639	4.72128	1.00498	420.469	0.98992	0.0387292	0.0391884	0.0387291
4	31	2	61	1.01107	387.076	5.50475	1.00717	433.372	0.739481	0.0330166	0.033472	0.0330126
4	32	1	83	1.00685	335.057	4.22962	1.00432	370.674	1.07631	0.0369173	0.0372854	0.0369163
4	32	2	79	1.00669	372.14	3.32238	1.00496	397.433	0.929177	0.0383328	0.0385762	0.0383292
5	1	1	157	1.00411	186.647	6.09798	1.00206	218.071	1.60591	0.0403714	0.0410661	0.0403717
5	1	2	122	1.00505	200.561	4.82907	1.00326	222.753	1.14212	0.0333161	0.0337012	0.033313
5	2	1	195	1.00776	125.729	18.6697	1.00217	205.103	1.88162	0.0497519	0.0569406	0.0497467
5	2	2	160	1.00804	140.046	16.2444	1.00257	208.661	1.60966	0.0412361	0.0452996	0.0412289
5	3	1	200	1.00553	159.09	12.2083	1.00216	218.088	1.79473	0.054481	0.0579111	0.0544789
5	3	2	156	1.00501	195.126	7.68223	1.00267	232.314	0.956644	0.0448993	0.0459873	0.0448957
5	5	1	168	1.00543	176.325	9.4669	1.00262	220.545	1.03419	0.0464861	0.0481852	0.0464821
5	5	2	183	1.0037	199.776	6.05368	1.00213	229.34	1.14534	0.0512718	0.052118	0.0512679
5	6	1	204	1.0028	191.902	4.44272	1.00168	214.357	1.06083	0.0521147	0.0526739	0.0521147
5	6	2	164	1.0049	188.015	9.04178	1.00223	231.511	1.35339	0.0457823	0.0471613	0.0457786
5	7	1	141	1.00368	212.88	3.24639	1.00241	232.452	1.21168	0.0389694	0.0392633	0.0389709
5	7	2	86	1.00773	219.07	4.52774	1.00551	240.03	0.934308	0.026322	0.0266128	0.0263185
5	9	1	194	1.00314	195.687	6.73985	1.00141	230.019	0.917718	0.0512861	0.0521586	0.0512862
5	9	2	168	1.00298	213.234	3.76886	1.00181	234.733	1.13578	0.0460542	0.0464276	0.0460549
5	10	1	167	1.0044	207.549	6.97838	1.00234	244.79	1.10599	0.0499462	0.0510087	0.0499442
5	10	2	133	1.00629	194.319	9.70472	1.00275	242.765	1.04602	0.0389149	0.0402216	0.0389124
5	11	1	96	1.01123	181.59	12.7467	1.0046	243.643	1.29304	0.0293254	0.0310662	0.0293204
5	11	2	111	1.00606	211.382	6.17354	1.0035	242.343	1.14133	0.0327976	0.0333362	0.0327947
5	12	1	165	1.00436	178.116	6.57463	1.00243	207.683	1.01017	0.0420848	0.0428983	0.0420829
5	12	2	129	1.00468	207.022	4.80982	1.00297	230.326	0.651856	0.0361438	0.0365505	0.0361424
5	13	1	155	1.00601	183.087	9.61125	1.00293	229.456	1.36168	0.0449312	0.046638	0.0449267
5	13	2	140	1.00468	201.771	6.29743	1.00242	235.004	1.12784	0.0391063	0.0397837	0.0391062
5	14	1	124	1.0048	215.957	4.95074	1.00294	241.405	0.929518	0.0360485	0.0364677	0.036047
5	14	2	97	1.00594	212.117	4.9403	1.00389	233.344	0.753152	0.0274389	0.0277125	0.027436
5	16	1	207	1.00311	192.863	6.21461	1.00167	222.769	1.04728	0.055021	0.0559149	0.0550194
5	16	2	185	1.00293	206.131	4.64557	1.00176	228.985	0.854622	0.0500357	0.0505319	0.0500342
5	17	1	156	1.00547	174.504	9.98091	1.00227	220.94	1.20105	0.041307	0.0428027	0.0413047
5	17	2	117	1.00413	210.29	3.58215	1.00261	229.312	0.713369	0.0313244	0.0315466	0.0313244
5	18	1	153	1.00311	208.06	3.80862	1.00198	226.339	0.619604	0.040414	0.040695	0.0404131
5	18	2	141	1.00642	176.898	10.0211	1.00282	224.799	1.67363	0.0388478	0.0403746	0.0388437
5	19	1	159	1.00343	217.693	3.99668	1.0022	239.602	0.812026	0.0455388	0.0459469	0.0455382
5	19	2	144	1.00381	221.914	4.12997	1.0023	246.533	1.30004	0.0420435	0.0424516	0.0420445
5	20	1	148	1.00632	189.404	10.2134	1.00261	245.422	1.92591	0.0442603	0.0461712	0.0442587
5	20	2	149	1.00409	212.029	5.06202	1.00244	238.838	1.01257	0.04286	0.0434002	0.0428587
5	21	1	139	1.00453	190.417	5.39789	1.00257	217.174	1.18321	0.0362371	0.0367535	0.0362368
5	21	2	149	1.0048	186.56	7.08591	1.00264	217.698	0.955162	0.0396853	0.0404708	0.0396814
5	22	1	166	1.00417	177.716	5.98771	1.00255	202.165	0.963249	0.0417369	0.0424042	0.0417319
5	22	2	166	1.00397	177.942	5.94029	1.00237	202.26	0.982696	0.0410845	0.0417047	0.0410806
5	23	1	118	1.00654	211.074	8.24213	1.00275	261.137	2.04666	0.0363483	0.037381	0.0363496
5	23	2	100	1.00709	210.321	7.29269	1.00325	252.693	1.46825	0.0297966	0.0304637	0.0297974
5	24	1	158	1.00449	187.134	6.66555	1.00234	220.379	1.14103	0.0420644	0.0429029	0.042065
5	24	2	122	1.00547	204.873	5.94332	1.00316	234.516	0.960482	0.0348545	0.0354082	0.0348527
5	25	1	149	1.005	202.166	7.68843	1.0023	244.906	1.44353	0.0434795	0.0445618	0.0434791
5	25	2	148	1.00451	209.232	5.80346	1.00249	241.64	1.46247	0.043181	0.0438994	0.0431798
5	27	1	143	1.0031	215.359	3.0462	1.00218	229.739	0.448117	0.038491	0.0386828	0.0384899
5	27	2	137	1.00391	209.162	4.88989	1.00231	232.534	0.696492	0.0374297	0.0378023	0.0374281
5	28	1	156	1.00576	166.69	10.1953	1.00257	210.914	0.925268	0.0404233	0.0419685	0.0404201
5	28	2	145	1.00475	189.18	7.10374	1.00237	223.302	1.10643	0.0385789	0.0393566	0.0385776
5	29	1	196	1.00331	193.614	6.8511	1.00145	230.662	1.49826	0.0522674	0.053281	0.052269
5	29	2	211	1.00295	193.41	4.85329	1.0017	219.876	1.46958	0.055734	0.0564831	0.0557357
5	30	1	156	1.00271	214.694	2.61472	1.00191	228.233	0.59933	0.0414256	0.0416076	0.0414254
5	30	2	155	1.00338	196.676	3.65007	1.00231	213.175	0.590976	0.0396843	0.039974	0.039683
5	32	1	180	1.00328	208.974	4.48959	1.002	233.913	1.26297	0.0505979	0.0511732	0.0505976
5	32	2	152	1.00365	210.789	3.78277	1.0024	231.283	0.832485	0.0423664	0.0427356	0.0423666
5	36	1	166	1.00458	192.975	6.69426	1.00255	227.066	1.29301	0.0468423	0.0478511	0.0468415
5	36	2	169	1.00339	204.345	4.18823	1.00217	225.908	0.924878	0.0460807	0.046534	0.0460803
5	37	1	220	1.00314	207.926	5.31044	1.00188	237.751	1.20125	0.0647112	0.0657348	0.0647105
5	37	2	150	1.00416	225.064	4.22061	1.00278	248.775	1.16377	0.0462264	0.0467303	0.0462239
5	40	1	125	1.00483	196.933	5.10624	1.00289	221.472	1.09204	0.0332865	0.0337008	0.0332851
5	40	2	115	1.00492	206.736	4.06238	1.00356	222.863	1.06525	0.0316144	0.0318647	0.0316103
6	1	1	158	1.00635	174.03	10.8356	1.00298	223.364	1.44685	0.0450159	0.0470921	0.0450068
6	1	2	100	1.00952	149.659	10.3601	1.00439	190.247	1.32434	0.0238278	0.0248239	0.0238243
6	2	1	158	1.01206	119.731	22.1923	1.00364	213.329	3.144	0.0454874	0.0560332	0.0454649
6	2	2	198	1.00407	177.091	5.98683	1.00249	206.097	1.5092	0.0526361	0.0537427	0.0526358
6	3	1	177	1.00747	132.809	13.6452	1.0031	189.985	2.70249	0.044711	0.0486195	0.0447081
6	3	2	161	1.00573	157.25	8.76661	1.00298	193.919	1.71198	0.0400136	0.0414035	0.0400086
6	4	1	176	1.00569	147.179	12.6412	1.00196	199.985	1.3203	0.0419683	0.0443292	0.0419646
6	4	2	160	1.00452	186.182	6.53831	1.00254	216.915	0.964417	0.0427394	0.0435654	0.0427378
6	5	1	147	1.00688	163.234	8.21305	1.0038	202.416	2.26279	0.0397696	0.041271	0.0397706
6	5	2	172	1.00803	133.721	15.7764	1.00306	197.554	1.47355	0.0446503	0.0492488	0.044641
6	6	1	164	1.0037	197.317	3.43067	1.0026	215.646	1.24672	0.0440134	0.0444151	0.0440137
6	6	2	156	1.00695	158.761	12.9444	1.00256	218.338	1.51007	0.0417986	0.0444519	0.0417958
6	8	1	191	1.00651	125.645	13.6291	1.00275	175.182	1.47656	0.0439518	0.0473395	0.0439446
6	8	2	160	1.00659	148.466	9.64646	1.00373	184.164	1.36142	0.040227	0.0419171	0.0402158
6	9	1	161	1.00577	149.528	9.44168	1.00275	188.179	1.85855	0.0380558	0.0395167	0.0380518
6	9	2	127	1.00499	184.845	5.01425	1.00289	210.228	1.49365	0.0322049	0.0326509	0.0322054
6	10	1	158	1.00679	149.557	11.4602	1.00286	199.999	1.79473	0.0398922	0.0421398	0.03989
6	10	2	174	1.00485	157.308	6.30741	1.00309	182.154	1.72976	0.0418871	0.0428167	0.0418798
6	11	1	187	1.0039	191.953	6.04715	1.00237	220.52	0.917247	0.0517956	0.0527159	0.0517924
6	11	2	165	1.0058	176.291	9.3903	1.00301	219.023	1.5953	0.0467379	0.0485122	0.0467292
6	12	1	181	1.00487	182.286	8.37555	1.00259	221.857	1.46382	0.0511627	0.0527573	0.0511561
6	12	2	161	1.00523	196.435	9.13925	1.0024	243.748	1.214	0.0478561	0.049412	0.0478532
6	13	1	151	1.00578	192.401	9.45724	1.00263	240.976	1.37999	0.0446111	0.0461811	0.0446083
6	13	2	132	1.00485	212.059	5.16084	1.0032	235.548	1.12282	0.0386163	0.0390911	0.0386107
6	14	1	147	1.00684	180.46	10.8117	1.00305	234.566	1.48618	0.0434203	0.0454998	0.0434169
6	14	2	169	1.00503	181.297	9.06732	1.00226	226.55	1.26723	0.0465668	0.0481199	0.0465668
6	15	1	159	1.00492	188.382	6.98183	1.00283	220.82	1.54387	0.0442848	0.0452769	0.0442788
6	15	2	148	1.00427	204.332	5.89369	1.00236	234.188	0.999512	0.0414403	0.0420645	0.041439
6	16	1	222	1.00508	132.491	13.6653	1.00183	185.231	1.5151	0.0506817	0.0542481	0.0506764
6	16	2	207	1.00456	146.153	10.402	1.00186	190.347	1.67	0.0480173	0.0501432	0.0480172
6	17	1	178	1.00474	186.376	8.85368	1.00208	233.457	1.74745	0.0502462	0.0519191	0.0502454
6	17	2	142	1.00533	193.941	7.4796	1.00276	230.913	1.07771	0.0400878	0.0410233	0.0400853
6	19	1	170	1.00526	161.303	9.12441	1.00266	198.812	1.5641	0.0426849	0.0441385	0.0426781
6	19	2	206	1.00383	166.968	7.59739	1.0021	198.104	1.05982	0.0510098	0.052241	0.0510046
6	20	1	189	1.00508	160.231	8.91672	1.00254	201.366	1.9058	0.0487611	0.0506449	0.0487596
6	20	2	157	1.00633	156.526	11.3849	1.00267	204.891	1.43486	0.0398989	0.0418561	0.0398937
6	21	1	227	1.00385	165.725	8.6674	1.00197	203.146	1.27457	0.0580557	0.0598963	0.0580513
6	21	2	195	1.00534	162.444	11.066	1.00261	208.601	1.52227	0.0529411	0.05551	0.0529269
6	22	1	172	1.00684	162.262	14.2702	1.00232	232.237	1.61112	0.0490409	0.0528872	0.0490376
6	22	2	148	1.00659	172.061	10.3917	1.00314	218.874	1.12258	0.0411594	0.0429173	0.0411535
6	23	1	138	1.00677	206.686	10.8615	1.00269	269.343	1.36794	0.0449421	0.046945	0.0449406
6	23	2	153	1.00516	199.98	6.55201	1.00293	235.575	1.52955	0.0453826	0.0464031	0.0453819
6	25	1	196	1.00483	180.936	8.75688	1.00253	224.221	1.36174	0.0567947	0.0588334	0.056791
6	25	2	180	1.00551	173.978	10.4018	1.00262	222.416	1.25422	0.0510678	0.0533201	0.0510616
6	26	1	174	1.00481	170.774	9.04889	1.00221	211.82	1.36311	0.0448713	0.0463139	0.044869
6	26	2	185	1.0046	166.738	8.59662	1.0023	204.069	1.44078	0.0470137	0.0484623	0.0470092
6	27	1	152	1.00525	190.794	7.53059	1.00288	226.544	1.3368	0.0431388	0.0442007	0.0431335
6	27	2	145	1.0045	207.311	5.78212	1.00257	237.24	1.01031	0.0416334	0.0422734	0.041632
6	28	1	166	1.00362	206.51	4.65059	1.0022	231.584	1.01453	0.0463465	0.0468902	0.0463467
6	28	2	202	1.00415	175.62	9.0071	1.0021	213.983	1.3293	0.0537635	0.0553948	0.0537544
6	29	1	205	1.00362	163.256	6.1121	1.00213	189.306	1.32503	0.048578	0.0495092	0.0485758
6	29	2	186	1.00518	147.969	10.7193	1.00222	191.801	1.77213	0.0441313	0.0461364	0.0441277
6	30	1	216	1.00412	148.859	9.43613	1.00197	185.652	1.37246	0.049945	0.051716	0.0499398
6	30	2	191	1.00378	169.051	7.39738	1.00194	200.129	0.997613	0.0462077	0.0472053	0.046205
6	31	1	212	1.0046	141.729	9.87009	1.00227	179.056	1.49731	0.0486884	0.0506935	0.0486822
6	31	2	206	1.00388	155.84	7.42765	1.00224	183.181	1.3036	0.0478763	0.0490007	0.0478685
6	32	1	199	1.0057	154.844	13.3976	1.00201	217.843	1.60382	0.0532366	0.0570158	0.0532339
6	32	2	193	1.00371	185.587	5.55288	1.00218	214.112	1.49602	0.0513223	0.0522171	0.0513228
6	34	1	209	1.00498	147.158	10.9531	1.00215	194.418	1.80984	0.0512466	0.0539098	0.051245
6	34	2	204	1.0042	151.932	7.43669	1.00249	179.587	1.05096	0.0476812	0.0489081	0.0476745
7	1	1	92	1.0076	196.798	5.39648	1.00452	225.458	1.71719	0.025649	0.0260661	0.0256493
7	1	2	87	1.01489	142.708	14.4117	1.00496	211.407	3.09388	0.0229274	0.025094	0.0229272
7	2	1	93	1.00573	219.418	2.10209	1.00477	229.137	0.566597	0.026743	0.0268539	0.0267414
7	2	2	96	1.01451	151.299	15.2649	1.00482	230.914	3.57445	0.0280977	0.0311425	0.0281006
7	5	1	116	1.00411	210.169	4.39935	1.00226	233.235	0.836505	0.0308938	0.0311572	0.0308937
7	5	2	112	1.00724	171.204	7.76929	1.00356	208.392	1.46329	0.0286163	0.0294086	0.0286166
7	6	1	90	1.00465	256.226	2.10506	1.00353	269.16	0.654042	0.0284565	0.0285573	0.0284561
7	6	2	100	1.00478	257.586	4.30373	1.00273	284.429	0.760506	0.0326529	0.0329203	0.0326523
7	8	1	97	1.00936	199.035	7.68942	1.00519	241.098	1.60931	0.0303032	0.0312306	0.030302
7	8	2	91	1.00649	251.464	4.55839	1.00376	283.57	1.82788	0.0306971	0.0310629	0.030698
7	10	1	92	1.00526	264.438	2.4608	1.00384	281.842	0.776073	0.03103	0.0311895	0.0310305
7	10	2	91	1.00536	243.117	2.85179	1.00383	260.229	0.640551	0.0282614	0.0284212	0.0282613
7	11	1	134	1.00446	202.688	5.10812	1.00241	231.521	1.33191	0.0365597	0.0370503	0.0365606
7	11	2	120	1.00413	218.293	3.93911	1.00253	239.654	0.796546	0.0335426	0.0338089	0.0335424
7	12	1	113	1.00474	227.741	3.8109	1.00301	250.518	1.10189	0.0336543	0.033946	0.0336546
7	12	2	100	1.00607	221.103	4.78443	1.00333	252.3	1.94259	0.0298822	0.0302825	0.0298834
7	14	1	106	1.00463	259.014	2.78472	1.00314	279.875	1.46218	0.0351324	0.0353492	0.0351343
7	14	2	101	1.00383	260.513	1.3708	1.00314	269.6	0.597838	0.031981	0.0320527	0.0319809
7	15	1	84	1.01426	167.213	13.7502	1.00408	247.608	7.69662	0.0247429	0.0267931	0.0247475
7	15	2	85	1.00572	242.529	5.07103	1.00261	275.523	1.36439	0.0261775	0.0264531	0.0261778
7	16	1	95	1.0039	244.882	2.23098	1.00274	258.422	0.651989	0.0279916	0.0280865	0.0279915
7	16	2	79	1.00585	239.909	2.07604	1.00474	250.32	0.509352	0.0239174	0.0240011	0.0239164
7	18	1	78	1.00668	237.174	3.20139	1.00456	256.956	0.938966	0.024003	0.0241726	0.0240032
7	18	2	68	1.00676	235.193	2.09434	1.00556	244.697	0.590939	0.0201526	0.0202194	0.0201515
7	19	1	90	1.00386	230.432	2.46744	1.00254	244.218	0.57799	0.0246598	0.0247446	0.0246599
7	19	2	88	1.00393	233.404	1.61797	1.00296	243.334	0.716983	0.0244173	0.0244764	0.0244173
7	20	1	82	1.00693	213.165	3.74919	1.00451	234.615	1.60178	0.0232195	0.023429	0.0232204
7	20	2	79	1.0068	210.948	5.32891	1.00359	238.246	0.904215	0.0217171	0.0219657	0.0217166
7	21	1	61	1.00567	260.163	1.78865	1.00418	271.969	0.560898	0.0188509	0.0188997	0.0188511
7	21	2	64	1.00584	242.3	1.73029	1.00447	252.908	0.706373	0.0186878	0.0187376	0.018688
7	22	1	67	1.00502	269.639	2.28379	1.00347	283.55	0.528631	0.0213481	0.0214107	0.0213479
7	22	2	65	1.00801	210.776	2.52548	1.0059	225.265	1.51013	0.0177848	0.0178855	0.0177855
7	23	1	83	1.00594	235.363	3.55314	1.00361	258.559	1.51902	0.0249649	0.0251583	0.0249655
7	23	2	66	1.01089	203.217	6.41628	1.00581	238.251	1.58837	0.0190969	0.0194768	0.0190966
7	26	1	72	1.01027	195.538	8.24807	1.00423	240.149	1.6118	0.0201611	0.0206965	0.0201612
7	26	2	76	1.0059	211.662	2.97461	1.00389	227.943	0.813827	0.0201149	0.020228	0.0201151
7	27	1	85	1.01254	199.499	12.3386	1.00389	280.309	3.33234	0.0281649	0.0299833	0.0281677
7	27	2	78	1.00996	229.98	7.60706	1.00466	279.728	2.01375	0.0262418	0.0269323	0.0262424
7	29	1	113	1.0066	232.992	8.37133	1.00254	289.689	2.06919	0.0378629	0.0389263	0.0378638
7	29	2	95	1.00415	263.107	2.88531	1.00285	279.422	0.305199	0.0304392	0.030564	0.0304386
7	30	1	79	1.00603	255.125	2.89529	1.00423	273.327	0.81025	0.0255768	0.0257213	0.0255766
7	30	2	73	1.00562	245.795	2.89129	1.00389	261.346	0.508583	0.0220123	0.0221093	0.0220117
7	32	1	96	1.00783	229.809	6.73539	1.00388	275.523	2.39291	0.0319714	0.0327137	0.0319733
7	32	2	93	1.00528	270.013	3.39137	1.00335	294.5	1.17879	0.0320779	0.0323085	0.0320782
7	33	1	61	1.00841	245.956	1.40316	1.00724	254.595	0.515793	0.0194377	0.0194963	0.0194376
7	33	2	64	1.00785	242.159	3.54641	1.00519	262.865	0.61407	0.0198949	0.020036	0.0198946
7	34	1	72	1.00892	238.151	6.94116	1.00377	284.067	1.76379	0.0234501	0.0239071	0.0234506
7	34	2	67	1.00762	248.185	4.14164	1.00458	273.707	1.019	0.0214043	0.0215898	0.0214039
7	35	1	82	1.00607	250.302	4.18539	1.00336	278.61	1.25132	0.0262534	0.0264899	0.0262539
7	35	2	73	1.00529	253.48	2.94408	1.00338	271.125	0.681285	0.0224088	0.0225093	0.0224086
7	36	1	87	1.00502	239.224	3.84615	1.00299	260.538	0.48751	0.0258484	0.0260145	0.0258482
7	36	2	86	1.00456	245.545	2.77623	1.00313	260.64	0.696509	0.0256752	0.0257805	0.0256745
7	37	1	74	1.00592	252.499	3.04306	1.00396	270.952	0.743251	0.0232418	0.0233658	0.0232414
7	37	2	68	1.00714	255.842	1.70471	1.00573	268.085	0.972598	0.0222112	0.022294	0.0222117
7	38	1	79	1.00932	220.959	6.58522	1.00475	262.469	2.34772	0.0250874	0.0256304	0.0250882
7	38	2	70	1.00612	272.162	2.02268	1.00464	286.244	0.868652	0.0236057	0.0236911	0.023606
7	39	1	93	1.00384	258.584	2.10076	1.00269	272.426	0.747297	0.0287416	0.028831	0.0287419
7	39	2	83	1.00622	249.642	5.47935	1.00298	283.996	0.854607	0.0267022	0.0270093	0.026702
7	40	1	98	1.00552	220.113	4.62019	1.00316	246.186	1.17787	0.0282227	0.028516	0.0282227
7	40	2	90	1.00658	241.556	5.01781	1.00361	274.776	1.28204	0.0291556	0.0295324	0.0291565
8	1	1	59	1.00928	327.72	4.51378	1.00554	364.287	1.10821	0.0253372	0.0255929	0.0253368
8	1	2	59	1.01323	301.415	8.88502	1.00529	375.197	1.84214	0.0259023	0.0266903	0.0259017
8	2	1	71	1.00631	329.438	3.53933	1.00381	358.909	0.824278	0.0291969	0.0293878	0.029197
8	2	2	67	1.01249	279.814	6.12706	1.00695	333.926	3.06581	0.028365	0.0290563	0.0283692
8	3	1	63	1.00693	374.05	3.23182	1.00459	401.722	0.548537	0.0292675	0.029426	0.029267
8	3	2	73	1.00561	402.898	1.89374	1.00415	424.499	1.26602	0.0361051	0.0362292	0.0361065
8	4	1	63	1.0096	379.696	5.18049	1.00536	431.385	1.4135	0.032227	0.0326572	0.0322266
8	4	2	46	1.01034	437.724	2.72737	1.00763	464.65	0.351278	0.0254918	0.0256158	0.0254917
8	5	1	67	1.00721	380.661	3.45147	1.00461	414.123	0.939748	0.0324175	0.0326423	0.0324175
8	5	2	58	1.01567	351.435	8.76181	1.00791	433.393	1.72969	0.0317439	0.0328358	0.0317405
8	6	1	65	1.00889	393.491	4.12249	1.00612	428.956	0.914785	0.034116	0.0344225	0.0341133
8	6	2	71	1.00943	370.362	5.62351	1.00567	420.596	1.48848	0.0366403	0.0372017	0.0366362
8	8	1	72	1.00872	349.676	5.77657	1.00474	400.857	1.3522	0.0343056	0.0348198	0.0343049
8	8	2	61	1.00901	395.763	5.36525	1.00494	445.624	0.804861	0.0316288	0.0319932	0.0316277
8	9	1	58	1.01664	312.078	10.8555	1.00771	396.117	1.69476	0.0288385	0.0300901	0.0288313
8	9	2	57	1.00983	382.523	4.3495	1.00635	420.622	0.773397	0.0287781	0.0290492	0.0287767
8	10	1	61	1.00663	387.358	2.65566	1.00433	414.577	1.02703	0.0288676	0.0290006	0.0288681
8	10	2	56	1.00988	390.683	3.74735	1.00622	431.106	1.63583	0.0287733	0.0290353	0.0287743
8	12	1	61	1.01659	247.006	11.505	1.00628	329.955	1.61918	0.0244346	0.0257356	0.0244344
8	12	2	65	1.00818	337.925	4.37209	1.00507	372.392	0.736384	0.0285848	0.0288434	0.0285839
8	13	1	62	1.00734	377.55	2.37172	1.00547	399.322	0.598237	0.0293842	0.0295126	0.029384
8	13	2	56	1.0085	428.913	4.29364	1.00488	472.711	1.10318	0.0303544	0.0306007	0.0303537
8	14	1	68	1.00779	344.948	4.39245	1.00443	385.042	1.17585	0.0304732	0.0307765	0.0304732
8	14	2	68	1.00845	360.392	5.18696	1.00432	412.339	1.70115	0.0325046	0.0329327	0.0325056
8	16	1	69	1.00398	296.415	1.08451	1.00326	303.624	0.238081	0.0234539	0.0234804	0.0234538
8	16	2	76	1.01193	232.415	8.17419	1.00574	290.169	3.00458	0.0275468	0.0285038	0.0275483
8	17	1	80	1.00478	320.2	2.91062	1.00314	341.269	0.666841	0.0309801	0.0311118	0.0309794
8	17	2	68	1.00833	300.689	5.98577	1.00393	346.799	1.08774	0.0269779	0.0273588	0.0269777
8	18	1	88	1.00663	278.828	5.20605	1.0033	321.158	2.39648	0.0327252	0.0331773	0.0327264
8	18	2	73	1.00859	278.298	5.50357	1.00447	321.257	1.96808	0.0276616	0.0280875	0.027662
8	19	1	71	1.0043	291.612	1.46747	1.00311	303.916	0.741023	0.0241049	0.0241548	0.0241052
8	19	2	72	1.0077	274.451	5.23744	1.00472	304.21	0.944059	0.0260104	0.0262806	0.0260078
8	20	1	77	1.01081	243.887	10.9866	1.0038	313.754	0.954818	0.0280021	0.0290727	0.0280004
8	20	2	74	1.00653	313.95	3.86947	1.00399	343.767	0.73968	0.0295301	0.029753	0.0295298
8	21	1	76	1.00554	274.562	3.28191	1.0036	294.938	0.549887	0.0257255	0.0258602	0.025725
8	21	2	72	1.00561	291.149	2.95536	1.00376	310.538	0.726933	0.0256258	0.0257428	0.0256252
8	22	1	85	1.00579	305.609	4.62083	1.00317	340.218	0.811218	0.0331331	0.0334361	0.0331326
8	22	2	75	1.01167	264.873	9.5778	1.00421	344.22	3.17533	0.0302859	0.0314936	0.0302879
8	23	1	80	1.01154	233.573	10.9946	1.00386	310.933	2.32106	0.0290797	0.0304471	0.0290801
8	23	2	59	1.0082	320.265	3.92993	1.00469	353.669	1.21523	0.023978	0.0241747	0.0239781
8	25	1	73	1.01181	240.82	9.7809	1.00408	313.74	4.21773	0.0266139	0.0276593	0.0266156
8	25	2	73	1.00673	311.097	3.90671	1.00391	343.52	1.32439	0.0289615	0.0291996	0.028962
8	26	1	78	1.00548	316.843	3.17478	1.00361	340.1	0.476528	0.0305766	0.0307363	0.0305762
8	26	2	70	1.00789	298.164	5.09738	1.0042	337.477	1.30103	0.027397	0.0277221	0.0273967
8	27	1	86	1.00824	241.888	7.59607	1.00339	294.88	2.0791	0.0293889	0.0300994	0.0293896
8	27	2	90	1.0051	275.748	3.6558	1.00305	301.505	0.876229	0.0311752	0.0313934	0.0311751
8	28	1	80	1.01578	208.74	14.4357	1.00464	313.126	4.14267	0.0302437	0.0330659	0.0302466
8	28	2	70	1.00775	335.612	4.40266	1.00468	372.112	1.19959	0.0307383	0.0310393	0.0307372
8	29	1	81	1.00964	286.988	6.94583	1.00478	346.015	2.70555	0.0341318	0.0349823	0.0341334
8	29	2	78	1.00832	312.476	5.70364	1.00429	363.198	2.2717	0.0335603	0.0341139	0.0335618
8	30	1	65	1.00955	351.29	6.14214	1.00476	407.468	1.14728	0.030951	0.0314446	0.0309513
8	30	2	71	1.00556	410.066	1.83624	1.00406	431.932	0.945519	0.035455	0.0355745	0.0354558
8	32	1	92	1.01132	207.256	9.38745	1.00523	269.631	3.10335	0.0317509	0.033264	0.0317535
8	32	2	79	1.00977	272.826	6.82578	1.00495	326.894	1.8552	0.0315123	0.0322665	0.0315137
8	33	1	68	1.00963	291.737	4.07539	1.0059	329.841	3.56333	0.0274896	0.0278326	0.0274949
8	33	2	73	1.01033	303.182	6.33214	1.00574	355.742	1.59788	0.0321388	0.0328031	0.0321399
8	34	1	59	1.00652	299.958	2.13988	1.00474	315.62	0.538437	0.0214289	0.0215002	0.0214289
8	34	2	62	1.00672	315.316	2.8856	1.00432	338.755	0.913035	0.0240278	0.0241495	0.0240279
8	36	1	62	1.01954	222.12	13.9354	1.00576	327.185	3.94459	0.0242961	0.0263683	0.0242974
8	36	2	60	1.0091	302.84	5.44183	1.00568	333.856	1.26757	0.0237931	0.0240288	0.0237902
9	3	1	74	1.01458	258.892	13.7245	1.00496	358.569	1.34938	0.0319621	0.0340682	0.0319587
9	3	2	59	1.02224	232.719	14.8153	1.00672	351.336	5.41105	0.025337	0.0278494	0.025339
9	5	1	59	1.01888	243.489	11.9711	1.00651	340.409	4.08433	0.024385	0.0259872	0.0243883
9	5	2	45	1.02269	253.931	11.8198	1.00867	338.266	1.6906	0.018525	0.0195241	0.0185232
9	6	1	85	1.00472	306.094	1.47542	1.00375	318.753	1.02131	0.0318325	0.0319152	0.0318335
9	6	2	72	1.01561	206.385	10.0922	1.00714	274.222	3.61681	0.025689	0.0271109	0.0256928
9	7	1	50	1.01532	293.607	6.0549	1.00885	341.97	1.65517	0.0213929	0.0218247	0.0213929
9	7	2	47	1.01116	330.826	2.41005	1.00839	352.288	1.81337	0.0201911	0.0202984	0.0201923
9	8	1	95	1.00717	246.15	4.06782	1.00465	276.314	2.06531	0.0329114	0.0333402	0.0329136
9	8	2	81	1.00973	287.626	6.53142	1.00637	327.135	1.45644	0.0345416	0.0352014	0.0345321
9	9	1	90	1.01475	197.952	14.4603	1.0055	289.293	2.28981	0.0335725	0.0367044	0.0335715
9	9	2	74	1.01155	246.164	7.27726	1.00644	294.46	1.46098	0.0277999	0.0285426	0.0277994
9	10	1	75	1.00806	261.813	3.65983	1.00608	281.244	0.49857	0.026625	0.026833	0.0266224
9	10	2	57	1.0086	306.959	2.61246	1.00589	330.714	1.32311	0.0223245	0.0224592	0.0223253
9	11	1	101	1.00817	231.337	7.25858	1.00438	277.717	1.57753	0.0351765	0.0360957	0.0351764
9	11	2	88	1.01133	226.599	11.2708	1.00508	292.614	1.16276	0.0323792	0.0339061	0.0323735
9	12	1	62	1.00851	306.354	3.10343	1.00579	332.388	1.60485	0.0247058	0.0248831	0.0247065
9	12	2	49	1.00669	351.922	0.897318	1.00565	360.711	0.69247	0.0202993	0.0203256	0.0202997
9	13	1	67	1.01296	276.532	9.66498	1.00594	344.43	1.33533	0.0282422	0.0292265	0.028239
9	13	2	65	1.00794	318.368	4.29869	1.00566	341.704	1.31032	0.0267606	0.0269475	0.0267568
9	14	1	73	1.01079	273.812	6.55238	1.00636	319.245	1.13709	0.0295448	0.0301751	0.0295433
9	14	2	71	1.00545	333.538	0.931962	1.00483	340.84	0.394987	0.0287812	0.0288227	0.0287809
9	15	1	79	1.01182	229.522	6.80423	1.00831	261.201	1.8816	0.0290248	0.029717	0.0290083
9	15	2	70	1.00719	286.693	2.48511	1.00514	307.449	1.61359	0.0258231	0.0259694	0.0258247
9	16	1	59	1.01051	309.546	6.16705	1.00531	358.03	1.20564	0.0247348	0.0251275	0.0247342
9	16	2	52	1.01208	310.211	5.82847	1.00602	360.163	1.9243	0.0219164	0.0222676	0.021917
9	18	1	82	1.00582	315.379	2.96905	1.00402	338.862	1.23886	0.0328358	0.0330293	0.0328354
9	18	2	81	1.00838	286.555	5.21322	1.00487	328.375	1.93408	0.0325135	0.0330248	0.0325143
9	19	1	83	1.00625	318.588	3.65982	1.00404	348.234	1.02153	0.0342583	0.0345275	0.0342584
9	19	2	66	1.00686	348.847	2.54857	1.00493	371.05	0.899902	0.0288604	0.0289986	0.0288601
9	20	1	83	1.00723	301.731	5.12993	1.00402	342.887	1.36831	0.0337089	0.0341507	0.0337095
9	20	2	71	1.00833	300.417	4.8324	1.00483	338.382	1.25049	0.0285815	0.0289285	0.0285815
9	21	1	78	1.00817	301.106	4.66214	1.00537	334.447	0.826288	0.0322936	0.0326727	0.0322918
9	21	2	69	1.00712	345.141	3.01379	1.00467	374.742	2.06573	0.0304189	0.0306172	0.0304209
9	22	1	78	1.00741	316.533	4.06481	1.00466	351.031	1.14384	0.0329214	0.033255	0.0329217
9	22	2	72	1.00738	331.738	5.26372	1.00364	377.442	1.46597	0.0310032	0.0313701	0.0310034
9	23	1	60	1.00815	323.488	3.76472	1.0047	357.367	1.71908	0.0247062	0.0249078	0.0247069
9	23	2	60	1.01277	286.883	6.3427	1.00683	339.766	2.41397	0.0250882	0.0256363	0.0250903
9	24	1	79	1.00879	287.185	6.63666	1.00426	340.539	1.6537	0.0319036	0.0325566	0.0319037
9	24	2	69	1.00727	319.254	3.26656	1.00456	349.462	1.62725	0.0282603	0.0284731	0.0282611
9	25	1	63	1.00466	367.925	1.6693	1.00356	380.466	0.358723	0.0268206	0.026867	0.0268203
9	25	2	58	1.00508	370.599	1.67612	1.00431	378.654	0.795511	0.0248932	0.0249238	0.0248922
9	26	1	89	1.00773	296.923	5.9859	1.00416	345.708	1.60111	0.0371406	0.0378094	0.0371406
9	26	2	76	1.00695	344.674	2.9303	1.00492	371.539	1.04786	0.0341346	0.0343631	0.0341348
9	27	1	92	1.00538	328.976	3.63127	1.00333	360.468	1.09207	0.0387284	0.0390265	0.0387286
9	27	2	68	1.014	282.087	12.0647	1.00388	387.56	2.73553	0.030088	0.0317136	0.030089
9	28	1	65	1.00517	362.196	2.09567	1.00368	379.585	0.534282	0.0278169	0.0278928	0.0278166
9	28	2	58	1.00516	374.494	2.09698	1.00357	391.699	0.450057	0.0251899	0.0252486	0.0251898
9	29	1	70	1.00688	349.41	3.95236	1.00385	387.051	1.16954	0.0310306	0.0312896	0.0310308
9	29	2	75	1.00355	393.556	1.4111	1.00264	406.961	0.340486	0.0337041	0.0337546	0.0337042
9	31	1	88	1.00516	306.732	4.02969	1.00295	337.079	0.801083	0.0338057	0.0340549	0.0338055
9	31	2	73	1.00756	347.371	4.50138	1.00415	391.558	1.7234	0.0333035	0.0336742	0.0333045
9	32	1	86	1.00645	366.409	5.03374	1.00371	410.537	0.726819	0.0414931	0.04195	0.0414919
9	32	2	82	1.00495	403.5	2.06131	1.00358	426.331	0.821804	0.0405443	0.0406936	0.0405452
9	33	1	88	1.00709	341.002	5.95808	1.00348	397.128	1.52587	0.0408062	0.0414694	0.0408072
9	33	2	89	1.00496	395.665	3.37727	1.00333	424.538	0.430197	0.0438972	0.0441356	0.0438962
9	34	1	65	1.0105	331.677	6.75051	1.00531	389.206	1.44142	0.0301154	0.0306922	0.0301151
9	34	2	58	1.00674	391.41	2.92137	1.00436	418.278	0.798082	0.0275399	0.0276638	0.0275395
9	35	1	59	1.00628	370.356	1.68591	1.00479	386.577	0.591139	0.0262832	0.0263522	0.0262836
9	35	2	52	1.00705	413.472	2.66926	1.00486	436.774	0.659949	0.0257689	0.0258607	0.0257683
10	1	1	77	1.00859	246.06	4.75209	1.00507	280.441	2.94176	0.0263305	0.0267038	0.0263328
10	1	2	75	1.00781	300.66	4.95535	1.00447	339.017	1.18762	0.0301326	0.0305003	0.0301321
10	2	1	87	1.00597	300.477	3.81829	1.00377	329.533	1.06593	0.0338602	0.0341399	0.0338598
10	2	2	90	1.0052	293.456	3.38773	1.00317	320.674	1.12022	0.0333401	0.0335719	0.0333407
10	3	1	93	1.00682	261.469	6.25815	1.00334	305.222	1.32059	0.0332284	0.0337921	0.0332285
10	3	2	105	1.00698	242.065	7.26575	1.00332	290.897	1.41328	0.0364649	0.0373148	0.0364656
10	4	1	77	1.00662	300.218	4.18384	1.004	330.958	0.97381	0.0297731	0.0300289	0.0297726
10	4	2	86	1.01083	237.504	10.5519	1.00388	314.084	2.63655	0.0319885	0.033454	0.0319901
10	5	1	67	1.00976	261.032	6.14879	1.00475	306.306	2.26595	0.0240957	0.0245279	0.0240962
10	5	2	71	1.00749	278.682	4.01863	1.00456	308.107	1.14178	0.0257605	0.0259947	0.0257607
10	7	1	81	1.00673	278.444	3.94856	1.00384	311.91	2.36022	0.0295648	0.0298617	0.029567
10	7	2	68	1.00869	280.677	4.5693	1.00492	317.469	1.94215	0.0255596	0.0258694	0.0255611
10	8	1	107	1.00737	229.836	7.53919	1.00328	283.116	2.84854	0.0362092	0.0372228	0.0362115
10	8	2	103	1.00716	224.242	5.15883	1.00416	260.289	2.4472	0.0333809	0.0339878	0.0333843
10	10	1	101	1.00622	262.583	4.59842	1.0036	298.424	2.56179	0.0362743	0.0367485	0.0362779
10	10	2	117	1.00536	263.452	4.77303	1.00312	299.197	1.61532	0.0421573	0.0427216	0.0421589
10	12	1	113	1.00448	258.241	2.95122	1.00309	278.749	1.01384	0.0376337	0.0378759	0.0376345
10	12	2	105	1.00447	281.904	3.05006	1.00289	305.687	1.39229	0.0374336	0.0376697	0.0374346
10	13	1	64	1.01207	253.163	6.35096	1.00642	300.455	2.56226	0.02369	0.0242263	0.0236908
10	13	2	85	1.01207	207.183	9.85707	1.00513	273.297	4.10502	0.0290195	0.0304318	0.0290239
10	14	1	96	1.00517	266.619	2.71829	1.00357	287.379	1.23985	0.0328313	0.0330307	0.0328327
10	14	2	97	1.0071	239.708	4.31731	1.00438	272.417	2.53442	0.0328321	0.0333011	0.0328359
10	15	1	108	1.00605	238.127	3.87635	1.00386	267.141	2.17917	0.0357006	0.0361371	0.0357039
10	15	2	90	1.00994	234.593	8.90545	1.00407	301.09	3.45057	0.0326375	0.033879	0.032641
10	17	1	106	1.00586	242.744	5.1592	1.00335	275.928	1.25534	0.0350466	0.0355242	0.0350465
10	17	2	71	1.00834	245.368	5.35526	1.00474	277.275	1.08122	0.0233364	0.0236342	0.0233353
10	19	1	92	1.00684	261.139	5.57765	1.00357	301.752	1.64862	0.0327964	0.0333053	0.032797
10	19	2	81	1.00967	241.538	7.96183	1.00439	295.755	1.90982	0.0286934	0.0294862	0.0286937
10	20	1	91	1.00559	276.305	2.58314	1.00418	294.237	0.754042	0.0324913	0.0326678	0.0324913
10	20	2	77	1.01528	216.213	14.0384	1.00469	313.775	2.71212	0.029018	0.0313394	0.0290191
10	23	1	100	1.0049	283.989	3.45811	1.00323	307.91	0.750507	0.0362842	0.0365315	0.0362838
10	23	2	91	1.00658	259.26	6.00515	1.0033	299.088	1.02338	0.0316901	0.0321616	0.0316899
10	24	1	94	1.0052	250.214	2.42199	1.00389	265.698	0.702993	0.0300819	0.0302308	0.0300818
10	24	2	104	1.00549	242.107	3.4843	1.00376	264.352	1.16327	0.0335585	0.0338425	0.0335591
10	25	1	93	1.00764	221.371	5.64283	1.00443	255.421	1.69641	0.0293156	0.0298275	0.0293158
10	25	2	96	1.00586	248.475	3.90197	1.00395	271.469	0.925193	0.0316214	0.0318967	0.0316198
10	26	1	103	1.00609	221.564	4.23177	1.00388	247.306	1.22247	0.0312438	0.0316064	0.0312448
10	26	2	99	1.00498	266.753	3.48087	1.00308	292.317	1.1869	0.0337751	0.034032	0.0337754
10	27	1	93	1.00496	234.656	2.9997	1.0035	250.683	0.514312	0.0274956	0.0276408	0.0274949
10	27	2	95	1.00857	221.721	7.90589	1.00423	269.682	1.87139	0.0314464	0.0323313	0.0314446
10	28	1	107	1.00612	231.571	6.07495	1.00327	268.152	1.20176	0.034287	0.0348587	0.0342867
10	28	2	84	1.00683	254.943	4.40965	1.00417	283.948	1.05133	0.0284945	0.0287966	0.0284945
10	29	1	93	1.00785	224.953	6.46285	1.00435	262.781	1.0481	0.0300474	0.0306389	0.0300471
10	29	2	79	1.00711	260.396	4.67907	1.00387	294.618	1.65962	0.0271596	0.0274785	0.0271602
10	31	1	91	1.006	265.5	3.79302	1.00365	294.554	1.66206	0.0317256	0.0320236	0.031727
10	31	2	77	1.00837	283.697	6.99142	1.0035	339.074	1.71087	0.0299093	0.0305015	0.0299099
10	33	1	100	1.0042	254.45	2.82173	1.00275	273.018	0.843361	0.0313795	0.0315359	0.0313797
10	33	2	78	1.00604	289.644	3.56346	1.00376	315.604	0.841084	0.0285504	0.0287481	0.0285504
10	34	1	127	1.004	223.667	3.4813	1.0025	245.41	1.37323	0.0366208	0.0369096	0.0366215
10	34	2	108	1.00439	266.396	3.20498	1.00291	287.92	0.868434	0.0364745	0.036703	0.0364741
10	35	1	97	1.0071	224.271	5.28306	1.0039	260.449	2.53685	0.0306312	0.0311528	0.0306341
10	35	2	88	1.00677	259.906	4.59391	1.004	292.393	1.25781	0.0307661	0.0311292	0.0307671
10	36	1	119	1.00622	217.418	6.06888	1.00342	255.253	1.76591	0.0374059	0.0381612	0.0374075
10	36	2	85	1.0057	269.404	2.96706	1.00366	293.166	1.7306	0.0291612	0.0293553	0.0291627
10	37	1	127	1.00414	241.138	4.20079	1.00246	267.525	1.05074	0.0398119	0.0401829	0.0398118
10	37	2	91	1.00618	256.449	2.53433	1.00465	274.472	1.18095	0.0309963	0.0311907	0.0309974
10	38	1	86	1.00517	248.145	2.79138	1.00343	266.877	0.938017	0.0266467	0.0267907	0.0266472
10	38	2	66	1.00518	291.013	1.89154	1.00383	303.968	0.482491	0.0227735	0.0228318	0.0227734
10	39	1	92	1.00565	254.862	3.72127	1.00346	280.986	1.24078	0.0303773	0.0306362	0.0303778
10	39	2	82	1.00826	241.053	5.76624	1.00443	280.191	1.88677	0.0276303	0.0281128	0.0276307
11	2	1	54	1.01115	365.823	3.67494	1.00762	400.702	1.16015	0.0266457	0.0268959	0.0266456
11	2	2	46	1.01304	420.322	5.57652	1.00813	467.525	1.05746	0.0259564	0.0262641	0.0259528
11	3	1	70	1.01313	335.386	10.6577	1.00549	429.936	1.4964	0.0365792	0.0381143	0.0365745
11	3	2	48	1.0075	450.308	1.47571	1.00578	468.673	0.923908	0.0258405	0.0259019	0.025841
11	4	1	67	1.01162	366.579	7.73458	1.00474	455.805	4.00724	0.0358396	0.0368637	0.0358436
11	4	2	59	1.00571	433.903	2.00734	1.00443	450.072	0.370055	0.030275	0.0303417	0.0302743
11	5	1	63	1.01019	357.181	4.80821	1.00613	403.566	1.65111	0.0309177	0.0313338	0.0309178
11	5	2	49	1.00836	443.18	2.79061	1.00543	474.889	1.01968	0.0265754	0.0267046	0.0265754
11	6	1	62	1.01395	350.021	10.0116	1.00567	444.478	1.23712	0.0329155	0.0341434	0.0329142
11	6	2	48	1.01008	400.331	4.99887	1.00576	441.829	0.665114	0.02435	0.0245586	0.0243488
11	7	1	57	1.0077	421.279	3.19768	1.00553	447.063	0.698203	0.0298622	0.0300044	0.0298603
11	7	2	43	1.01324	401.304	3.45837	1.00885	439.086	1.23104	0.0228521	0.0230493	0.0228527
11	8	1	72	1.0066	419.246	3.38	1.00414	456.602	1.19586	0.0382131	0.0384777	0.0382131
11	8	2	52	1.01581	352.952	8.60307	1.0073	433.637	1.57744	0.0273113	0.0281442	0.0273096
11	9	1	61	1.00924	404.571	6.17256	1.00532	453.322	1.31224	0.0325667	0.032952	0.0325632
11	9	2	60	1.0059	432.424	1.84558	1.00447	450.771	0.492604	0.0309409	0.0310196	0.0309406
11	10	1	54	1.01249	377.734	5.21442	1.00763	427.928	1.11386	0.0284611	0.0288767	0.0284607
11	10	2	51	1.00958	393.773	3.58476	1.00679	421.497	0.87701	0.0255854	0.025742	0.0255833
11	11	1	57	1.00635	442.285	1.36442	1.00557	451.776	0.482008	0.0302142	0.0302581	0.030213
11	11	2	58	1.00877	421.219	2.94787	1.00583	457.318	1.67994	0.0314538	0.0316711	0.0314549
11	12	1	64	1.00838	377.088	4.85649	1.00501	418.116	0.639417	0.0314591	0.0317675	0.031458
11	12	2	43	1.01063	426.664	2.91096	1.00683	461.437	1.36045	0.0229706	0.0231081	0.0229712
11	13	1	79	1.00992	337.553	8.94265	1.00375	424.62	2.21666	0.0389651	0.0401927	0.0389661
11	13	2	65	1.00605	427.511	2.16414	1.00468	446.256	0.435089	0.0338157	0.0339169	0.0338147
11	14	1	66	1.01222	371.894	7.65839	1.00699	437.41	0.991477	0.0365301	0.0374047	0.0365239
11	14	2	63	1.00611	466.46	1.92563	1.00517	479.958	0.806818	0.0356397	0.0357153	0.0356374
11	15	1	62	1.00483	418.715	1.00564	1.00395	430.037	0.481215	0.030145	0.0301847	0.0301453
11	15	2	47	1.0082	390.792	1.68363	1.00609	409.939	1.03959	0.02223	0.0222971	0.0222305
11	16	1	69	1.00964	348.281	6.8837	1.00526	401.936	0.915	0.0333343	0.0339094	0.0333316
11	16	2	57	1.00702	380.222	2.01245	1.00518	399.988	0.880578	0.0264467	0.0265374	0.0264468
11	17	1	69	1.00953	349.525	6.51347	1.00466	410.04	1.48832	0.0332806	0.0338914	0.0332801
11	17	2	59	1.00667	415.111	2.63532	1.00455	441.037	0.54677	0.0297692	0.0298906	0.0297692
11	18	1	66	1.00926	407.488	6.33541	1.00409	479.198	1.99498	0.0362263	0.0368443	0.0362266
11	18	2	55	1.00684	467.097	1.61002	1.00549	484.235	0.551621	0.0309913	0.0310647	0.0309909
11	19	1	66	1.01963	268.904	14.9584	1.00645	398.027	2.6956	0.0326193	0.0357224	0.0326174
11	19	2	54	1.02955	233.689	18.8895	1.00937	374.894	2.89352	0.0262008	0.030205	0.0261914
11	20	1	64	1.00982	389.67	5.50755	1.00541	445.801	1.18024	0.0339843	0.0344826	0.0339842
11	20	2	52	1.00914	427.899	2.99759	1.00696	451.723	0.859209	0.0281907	0.0283261	0.0281883
11	21	1	54	1.02003	317.036	11.9661	1.00692	438.238	3.48696	0.0285694	0.0303618	0.0285712
11	21	2	42	1.01039	447.223	1.81366	1.00815	467.916	0.589404	0.0233208	0.023398	0.0233211
11	22	1	58	1.01483	334.223	9.10091	1.0059	425.564	2.95067	0.0293301	0.0303926	0.029331
11	22	2	42	1.01065	419.139	3.35492	1.00691	451.781	0.585551	0.0219275	0.0220556	0.0219271
11	23	1	62	1.01575	311.622	11.8134	1.00485	425.433	2.69729	0.030684	0.0323548	0.0306844
11	23	2	61	1.01953	274.736	14.5855	1.00497	410.389	3.87414	0.0291611	0.0317078	0.0291632
11	24	1	47	1.01065	388.463	4.10129	1.00579	433.159	1.8957	0.0233226	0.0235355	0.0233236
11	24	2	45	1.02104	317.403	9.92689	1.00771	418.673	5.5829	0.0224165	0.0234182	0.0224196
11	25	1	66	1.00858	381.16	4.79326	1.00474	430.318	1.50207	0.0332516	0.0336451	0.0332514
11	25	2	62	1.00799	400.528	3.19143	1.0058	427.578	0.61694	0.0317918	0.0319754	0.0317902
11	26	1	62	1.00802	442.396	2.60794	1.00593	471.015	0.64336	0.0351721	0.035358	0.0351722
11	26	2	63	1.01118	392.443	5.55482	1.00788	432.866	1.40465	0.035144	0.0356162	0.0351331
11	27	1	59	1.00654	423.82	2.43443	1.00449	449.355	0.641067	0.0302755	0.0303915	0.0302756
11	27	2	54	1.00642	420.136	1.90758	1.00468	439.703	0.540176	0.0269409	0.0270128	0.026941
11	28	1	71	1.00743	399.97	3.38154	1.00525	431.027	0.558772	0.0369678	0.0372215	0.0369662
11	28	2	56	1.01014	401.023	5.09871	1.00603	447.581	0.498286	0.0297079	0.0300343	0.0297067
11	29	1	56	1.00722	442.406	2.62107	1.00545	464.027	0.503303	0.0302918	0.0303972	0.0302906
11	29	2	46	1.0061	473.6	1.37068	1.00463	489.391	0.404892	0.0250237	0.0250629	0.0250237
11	30	1	62	1.01097	395.453	7.01155	1.00694	444.771	2.11422	0.0343193	0.0348592	0.0343088
11	30	2	77	1.00793	424.884	4.09603	1.00493	474.911	1.63574	0.0443378	0.0448446	0.0443386
11	31	1	63	1.00826	392.248	4.72367	1.00451	439.302	0.913453	0.0319267	0.0322508	0.0319267
11	31	2	60	1.00643	452.866	1.81779	1.0048	474.812	0.872445	0.0329253	0.0330265	0.0329254
12	1	1	112	1.00783	218.559	8.4314	1.00359	273.847	2.4384	0.0376593	0.0389485	0.0376606
12	1	2	101	1.0064	243.168	5.31292	1.00373	276.889	1.00955	0.0338955	0.0343826	0.0338956
12	2	1	140	1.00516	205.061	6.7478	1.00257	243.995	1.65729	0.0410516	0.0419355	0.0410525
12	2	2	108	1.00474	245.892	3.39044	1.0031	268.067	1.09691	0.0343194	0.0345751	0.03432
12	5	1	112	1.00476	248.396	3.42347	1.00324	269.835	0.891434	0.0363732	0.0366452	0.0363734
12	5	2	97	1.00522	267.975	3.75211	1.00315	295.476	1.40282	0.0334596	0.0337374	0.0334602
12	6	1	107	1.00474	225.59	2.46155	1.00326	243.808	1.74971	0.0311505	0.0313454	0.0311529
12	6	2	93	1.00493	268.201	2.5662	1.0036	284.769	0.646624	0.031396	0.0315428	0.0313957
12	10	1	95	1.00575	260.431	4.13294	1.0034	290.086	1.51834	0.032471	0.032791	0.032472
12	10	2	98	1.00464	293.197	2.68594	1.00317	314.59	1.27611	0.0360876	0.0362791	0.0360885
12	11	1	157	1.00369	205.904	5.31701	1.00204	233.52	0.802922	0.0431643	0.0437055	0.0431639
12	11	2	115	1.00445	236.212	3.41944	1.00299	256.364	0.746697	0.0351221	0.0353722	0.035122
12	12	1	109	1.00561	225.139	4.70141	1.00348	251.823	1.13728	0.0333168	0.0337127	0.0333157
12	12	2	87	1.00475	277.463	2.07337	1.00355	291.975	0.681164	0.0296949	0.0298003	0.029695
12	14	1	123	1.00519	222.011	6.79759	1.00264	258.052	0.68241	0.0374385	0.0380732	0.0374371
12	14	2	126	1.00424	244.546	3.53358	1.00291	265.419	0.646719	0.0403261	0.0406286	0.0403258
12	17	1	134	1.00871	172.462	14.7721	1.00234	255.443	2.30656	0.0401367	0.0435056	0.0401375
12	17	2	104	1.00557	244.942	6.00695	1.00289	280.119	0.806367	0.0339207	0.0343849	0.0339194
12	18	1	134	1.00334	244.038	2.31212	1.00251	257.613	0.527316	0.0409871	0.0411564	0.0409866
12	18	2	99	1.00505	259.581	3.46536	1.00328	282.669	0.981921	0.0329921	0.0332293	0.0329924
12	19	1	112	1.00589	236.368	7.52427	1.00241	284.739	1.68121	0.0365554	0.0373374	0.0365552
12	19	2	94	1.00416	289.196	3.20355	1.0026	310.66	0.560099	0.0330293	0.0331889	0.033029
12	20	1	125	1.00333	245.633	3.72673	1.00203	265.999	0.674283	0.0377961	0.0380153	0.037795
12	20	2	122	1.00345	252.341	3.58254	1.00207	273.842	0.570515	0.0379727	0.0381969	0.0379726
12	21	1	101	1.00461	245.968	3.73045	1.00271	269.979	1.02052	0.0313093	0.0315396	0.0313093
12	21	2	94	1.00444	276.518	3.12346	1.00282	297.767	0.527703	0.0320051	0.0321721	0.0320053
12	22	1	112	1.00423	234.448	4.6112	1.00224	261.19	0.84201	0.0332148	0.0335078	0.0332146
12	22	2	109	1.00366	273.973	3.60562	1.0021	297.582	0.711157	0.0364115	0.0366181	0.0364111
12	23	1	141	1.00626	201.199	11.1748	1.00204	266.189	1.38782	0.0434304	0.0453438	0.0434309
12	23	2	105	1.003	287.217	1.6883	1.00213	300.357	0.685725	0.0353093	0.0353923	0.0353095
12	24	1	116	1.00391	236.236	3.33415	1.00238	257.617	1.15363	0.0343607	0.0345868	0.034361
12	24	2	111	1.00407	261.274	3.59427	1.00275	280.549	0.547852	0.0363643	0.0365717	0.0363628
12	26	1	109	1.00375	241.835	3.1315	1.00236	260.299	0.660893	0.0323162	0.032482	0.0323161
12	26	2	111	1.00441	246.187	3.98316	1.00256	272.06	1.12624	0.0348678	0.0351575	0.0348681
12	27	1	141	1.00364	231.233	3.34457	1.00239	251.922	1.22145	0.0421869	0.0425003	0.0421873
12	27	2	119	1.00355	268.616	3.40188	1.00219	290.71	0.574042	0.0394726	0.0396978	0.0394725
12	28	1	113	1.00421	242.591	4.4404	1.00223	270.42	1.11099	0.034713	0.0350203	0.034713
12	28	2	113	1.0029	291.099	1.68212	1.00211	304.23	0.835275	0.0387654	0.0388593	0.0387655
12	29	1	140	1.00315	242.893	2.71275	1.0022	259.263	0.643256	0.0424518	0.0426589	0.0424517
12	29	2	119	1.00372	278.194	2.46707	1.00267	295.805	0.828915	0.0413717	0.041562	0.0413718
12	31	1	127	1.00628	198.292	9.35288	1.0025	248.924	1.16985	0.0371549	0.0383475	0.0371538
12	31	2	106	1.00393	255.22	2.9533	1.00259	273.496	0.712133	0.0333161	0.0334807	0.0333159
12	32	1	118	1.00647	204.631	9.67347	1.00226	258.81	1.05534	0.0349564	0.0360651	0.0349565
12	32	2	104	1.00465	263.044	4.58317	1.00266	290.718	0.780233	0.0347794	0.0350742	0.0347785
12	33	1	126	1.00479	218.58	6.1162	1.00222	255.557	1.55625	0.0371017	0.0377024	0.0371019
12	33	2	113	1.00408	274.15	2.14808	1.00305	290.207	0.943622	0.0390888	0.0392603	0.0390892
12	34	1	132	1.00442	223.265	6.18328	1.00212	258.484	0.947368	0.0393294	0.0399132	0.0393291
12	34	2	116	1.00378	251.335	3.80864	1.00236	272.348	0.542473	0.0362825	0.0365056	0.0362814
12	35	1	129	1.00298	254.02	1.64901	1.00227	265.734	0.736823	0.0397812	0.0398949	0.0397817
12	35	2	117	1.00548	258.512	6.3453	1.00285	299.7	0.989368	0.0415555	0.0422452	0.0415545
12	36	1	84	1.00424	257.589	1.85044	1.00315	269.314	0.628133	0.0258523	0.0259225	0.0258521
12	36	2	72	1.00939	232.065	5.3742	1.0055	265.27	1.63834	0.0233585	0.0237213	0.0233586
12	37	1	115	1.00438	238.267	3.61004	1.00285	259.558	0.829645	0.0352675	0.0355291	0.035267
12	37	2	115	1.00404	237.724	2.59315	1.00295	252.611	0.682955	0.0345331	0.0347	0.0345326
12	38	1	134	1.00421	225.839	4.54116	1.00242	253.573	1.21033	0.0400908	0.040534	0.040091
12	38	2	103	1.0039	246.685	2.49534	1.00279	260.94	0.426248	0.0310825	0.0312029	0.0310822
12	39	1	131	1.00521	206.219	6.55026	1.00254	243.951	1.70628	0.0378621	0.0386044	0.0378631
12	39	2	104	1.00388	252.107	3.10959	1.00239	271.889	0.749169	0.0320536	0.0322187	0.032054
12	40	1	124	1.0051	228.651	5.27087	1.00304	258.562	0.988913	0.0388801	0.0394064	0.0388786
12	40	2	117	1.00512	243.669	5.37171	1.00306	273.717	0.917785	0.0384445	0.0389208	0.0384416

## Sheet: Read Me
In Table S1, the column names are explained below.
Species: the code for each of the 12 Magnoliaceae species.
Leaf: the leaf code for each species.
Pos: the position code for each leaf.
n: the total number of stomata per micrograph
Method-1: see Equations (3) and (4) in the main text.
Method-2: estimating the common ratio and the first term of a geometric series using the nonlinear regression.
q1: the estimated common ratio of the stomatal area seires for each micrograph using the first method.
A11: the estimated first term of of the stomatal area seires for each micrograph using the first method (in μm2).
MAPE1: the mean absolute percent error between the observed and predicted former accumulative stomatal areas using the first method.
q2: the estimated common ratio of the stomatal area seires for each micrograph using the second method.
A21: the estimated first term of of the stomatal area seires for each micrograph using the second method (in μm2).
MAPE2: the mean absolute percent error between the observed and predicted former accumulative stomatal areas using the second method.
TSA.obs: the observed total stomatal area in a micrograph (in mm2).
TSA.pred1: the predicted total stomatal area in a micrograph using the first method (in mm2).
TSA.pred2: the predicted total stomatal area in a micrograph using the second method (in mm2).
Note: Here, the unit of the estimated first term and the unit of the calculated total stomatal area per micrograph are not the same.
